# Supplementary material for: Sclerostin inhibits Wnt signaling through tandem interaction with two LRP6 ectodomains
Source: Nat Commun. 2020 Oct 23;11:5357. doi: 10.1038/s41467-020-19155-4 (PMC7585440; doi:10.1038/s41467-020-19155-4)
Supplement: Supplementary file 3 — Source Data [file 41467_2020_19155_MOESM3_ESM.xlsx]

## Sheet: Figure 4a
Figure 4a
	LRP6 E1E2 cy5 labeling
	SOST	1
	SOSTtr169	5.15741
	SOSTtr177	3.91414
	SOSTtr178	3.88838
	SOSTtr187	3.48712
	SOSTtr204	1.70349
	SOSTΔLoop2	5.97596
	LRP6 E1 cy5 labeling
	SOST	4.58824
	SOSTtr169	5.11765

## Sheet: Figure 4b
Figure 4b
		1st	2nd	3rd
	no SOST	74.6829	71.3512	74.5801
	SOST	14.3172	20.0443	19.4148
	SOSTtr169	54.6056	57.1477	64.4123
	SOSTtr177	35.5102	43.5591	53.0279
	SOSTtr187	40.1758	44.1722	53.9919
	SOSTtr204	31.3437	25.6173	25.5447
	SOSTΔHNQS	38.9686	41.5297	33.8641
	SOSTΔbasic	48.6976	50.9789	54.0818
	SOSTΔloop2	64.8489	66.227	61.9534
	SOST N117A	57.6484	59.7011	60.4334

## Sheet: Figure 4c
Figure 4c
	Wnt1 activty
	no SOST	1st	2nd	3rd
	no LRP6	3.45127	3.98707	3.61613
	LRP6 WT	29.405	24.4088	31.3115
	LRP6Δacidic	29.3571	28.9841	20.6528
	with SOST	1st	2nd	3rd
	no LRP6	1.00253	1.05743	0.987113
	LRP6 WT	9.80128	9.77775	9.40656
	LRP6Δacidic	17.6162	17.449	15.873

## Sheet: Figure 5b
Figure 5b
	2nd Axis
		1st	2nd	3rd	p-value
	Control	100	92.1053	100
	SOST	28.125	25	14.7059	0.00138915	**
	SOSTtr169	64.7059	69.697	80.6452
	SOSTtr177	48.8889	58.3333	52
	SOSTtr204	42.8571	36.3636	27.7778
	SOSTΔloop2	91.1765	100	81.0811

## Sheet: Figure 5c
Figure 5c
	Siamois	1st	2nd	3rd	p-value
	Control	1373.5	1156.69	1680.44
	SOST	474.453	420.177	377.465	0.0476965	*
	SOSTtr169	841.391	603.692	1125.03
	SOSTΔloop2	1061.32	1242.32	2163.33

## Sheet: Figure 5d
Figure 5d
	nodal 3.1	1st	2nd	3rd	p-value
	Control	11137.2	12613.7	14976.6
	SOST	3380.29	3991.56	3193.73	0.0316132	*
	SOSTtr169	4264.45	4814.23	4355.6
	SOSTΔloop2	6818.97	7820.8	7260.61

## Sheet: Figure 6a
Figure 6a
	WNT1	1st	2nd	3rd
	no SOST	16.6269	18.5702	14.8826
	SOST	1.04394	1.80577	1.37622
	SOSTtr169	7.5584	10.3677	8.88886
	SOSTΔloop2	17.9159	18.375	16.1965
	DKK1	1.04375	1.24269	0.746449
	WNT2	1st	2nd	3rd
	no SOST	4.26187	3.61269	5.01413
	SOST	0.513554	1.01719	1.31848
	SOSTtr169	3.77098	3.20803	4.51564
	SOSTΔloop2	4.9482	4.10983	5.04609
	DKK1	0.92243	0.769258	1.15203
	WNT9b	1st	2nd	3rd
	no SOST	2.12665	2.42599	2.64205
	SOST	0.368132	0.973298	1.15105
	SOSTtr169	1.83484	1.86043	2.16571
	SOSTΔloop2	2.32963	2.17864	3.19798
	DKK1	1.29452	0.670864	0.653934
	WNT3a	1st	2nd	3rd
	no SOST	19.9956	23.1865	21.7532
	SOST	17.4303	20.6603	20.5773
	SOSTtr169	21.7484	26.3714	23.0988
	SOSTΔloop2	17.3401	24.6725	19.0586
	DKK1	2.15243	3.13205	2.36577

## Sheet: Sup Figure 2
				Supplementary Figure 2
					MALS
					Time (min)	UV (A.U.)		Time (min)	Molecular Mass (Da)
					0.0418667	-1.07e-06		7.69447	116829
					0.0587012	-8.26e-07		7.7113	106718
					0.0755358	-5.29e-07		7.72813	100485
					0.0923703	-1.8e-07		7.74497	96797.6
					0.109205	2.18e-07		7.7618	93829.1
					0.126039	6.61e-07		7.77864	92158.7
					0.142874	1.14e-06		7.79547	91361.6
					0.159709	1.66e-06		7.81231	91912
					0.176543	2.21e-06		7.82914	91757.4
					0.193378	2.76e-06		7.84598	91701.4
					0.210212	3.33e-06		7.86281	92919
					0.227047	3.89e-06		7.87965	95550.1
					0.243881	4.44e-06		7.89648	95060.6
					0.260716	4.96e-06		7.91331	95686
					0.27755	5.47e-06		7.93015	95922.8
					0.294385	5.95e-06		7.94698	95848.4
					0.311219	6.41e-06		7.96382	95716.2
					0.328054	6.85e-06		7.98065	95425.2
					0.344888	7.3e-06		7.99749	95079.5
					0.361723	7.76e-06		8.01432	94889.7
					0.378558	8.24e-06		8.03116	94673.2
					0.395392	8.76e-06		8.04799	94483.8
					0.412227	9.33e-06		8.06483	94216
					0.429061	9.95e-06		8.08166	93924.9
					0.445896	1.06e-05		8.09849	93672.7
					0.46273	1.14e-05		8.11533	93522.4
					0.479565	1.21e-05		8.13216	93655.6
					0.496399	1.3e-05		8.149	93620.3
					0.513234	1.38e-05		8.16583	93709.2
					0.530069	1.47e-05		8.18267	93928.1
					0.546903	1.56e-05		8.1995	94182.9
					0.563738	1.65e-05		8.21634	94570.6
					0.580572	1.73e-05		8.23317	95017.6
					0.597407	1.82e-05		8.25	95543.5
					0.614241	1.89e-05		8.26684	96129.8
					0.631076	1.97e-05		8.28367	96830.4
					0.64791	2.03e-05		8.30051	97489.8
					0.664745	2.1e-05		8.31734	98200
					0.681579	2.16e-05		8.33418	99147.9
					0.698414	2.22e-05		8.35101	99738.9
					0.715248	2.27e-05		8.36785	100172
					0.732083	2.32e-05		8.38468	100774
					0.748918	2.37e-05		8.40152	101323
					0.765752	2.43e-05		8.41835	102000
					0.782587	2.48e-05		8.43518	102633
					0.799421	2.53e-05		8.45202	103301
					0.816256	2.58e-05		8.46885	103919
					0.83309	2.63e-05		8.48569	104513
					0.849925	2.68e-05		8.50252	104979
					0.866759	2.74e-05		8.51936	105544
					0.883594	2.79e-05		8.53619	106225
					0.900428	2.83e-05		8.55303	106750
					0.917263	2.88e-05		8.56986	106946
					0.934098	2.92e-05		8.5867	107159
					0.950932	2.96e-05		8.60353	107335
					0.967767	3e-05		8.62036	107406
					0.984601	3.03e-05		8.6372	107488
					1.00144	3.06e-05		8.65403	107835
					1.01827	3.08e-05		8.67087	107935
					1.0351	3.1e-05		8.6877	107872
					1.05194	3.12e-05		8.70454	107796
					1.06877	3.13e-05		8.72137	107641
					1.08561	3.14e-05		8.73821	107455
					1.10244	3.15e-05		8.75504	107379
					1.11928	3.16e-05		8.77187	107356
					1.13611	3.16e-05		8.78871	106972
					1.15295	3.16e-05		8.80555	106676
					1.16978	3.17e-05		8.82238	106214
					1.18662	3.17e-05		8.83921	105613
					1.20345	3.17e-05		8.85605	104857
					1.22029	3.16e-05		8.87288	104509
					1.23712	3.16e-05		8.88972	104435
					1.25395	3.16e-05		8.90655	103674
					1.27079	3.16e-05		8.92339	102807
					1.28762	3.15e-05		8.94022	101922
					1.30446	3.15e-05		8.95706	101407
					1.32129	3.14e-05		8.97389	100671
					1.33813	3.14e-05		8.99072	100280
					1.35496	3.13e-05		9.00756	99815.5
					1.3718	3.11e-05		9.02439	99601.7
					1.38863	3.1e-05		9.04123	98759.2
					1.40546	3.09e-05		9.05806	97564.1
					1.4223	3.08e-05		9.0749	96459.9
					1.43913	3.06e-05		9.09173	95781.4
					1.45597	3.05e-05		9.10857	95080.9
					1.4728	3.04e-05		9.1254	94018.2
					1.48964	3.04e-05
					1.50647	3.03e-05
					1.52331	3.03e-05
					1.54014	3.03e-05
					1.55698	3.03e-05
					1.57381	3.04e-05
					1.59065	3.04e-05
					1.60748	3.04e-05
					1.62431	3.04e-05
					1.64115	3.04e-05
					1.65798	3.03e-05
					1.67482	3.02e-05
					1.69165	3e-05
					1.70849	2.98e-05
					1.72532	2.96e-05
					1.74216	2.93e-05
					1.75899	2.9e-05
					1.77582	2.86e-05
					1.79266	2.83e-05
					1.80949	2.79e-05
					1.82633	2.75e-05
					1.84316	2.72e-05
					1.86	2.69e-05
					1.87683	2.66e-05
					1.89367	2.63e-05
					1.9105	2.6e-05
					1.92734	2.57e-05
					1.94417	2.55e-05
					1.96101	2.53e-05
					1.97784	2.51e-05
					1.99467	2.48e-05
					2.01151	2.46e-05
					2.02834	2.43e-05
					2.04518	2.4e-05
					2.06201	2.37e-05
					2.07885	2.34e-05
					2.09568	2.29e-05
					2.11252	2.25e-05
					2.12935	2.2e-05
					2.14619	2.14e-05
					2.16302	2.08e-05
					2.17985	2.02e-05
					2.19669	1.95e-05
					2.21352	1.88e-05
					2.23036	1.8e-05
					2.24719	1.73e-05
					2.26403	1.65e-05
					2.28086	1.57e-05
					2.2977	1.5e-05
					2.31453	1.42e-05
					2.33136	1.34e-05
					2.3482	1.27e-05
					2.36503	1.2e-05
					2.38187	1.13e-05
					2.3987	1.06e-05
					2.41554	9.9e-06
					2.43237	9.23e-06
					2.44921	8.57e-06
					2.46604	7.91e-06
					2.48288	7.25e-06
					2.49971	6.58e-06
					2.51654	5.89e-06
					2.53338	5.19e-06
					2.55021	4.47e-06
					2.56705	3.72e-06
					2.58388	2.94e-06
					2.60072	2.14e-06
					2.61755	1.32e-06
					2.63439	4.86e-07
					2.65122	-3.58e-07
					2.66806	-1.2e-06
					2.68489	-2.05e-06
					2.70173	-2.88e-06
					2.71856	-3.71e-06
					2.73539	-4.54e-06
					2.75223	-5.36e-06
					2.76906	-6.2e-06
					2.7859	-7.04e-06
					2.80273	-7.9e-06
					2.81957	-8.77e-06
					2.8364	-9.67e-06
					2.85324	-1.06e-05
					2.87007	-1.15e-05
					2.88691	-1.25e-05
					2.90374	-1.34e-05
					2.92057	-1.44e-05
					2.93741	-1.53e-05
					2.95424	-1.63e-05
					2.97108	-1.72e-05
					2.98791	-1.81e-05
					3.00475	-1.9e-05
					3.02158	-1.99e-05
					3.03842	-2.08e-05
					3.05525	-2.16e-05
					3.07208	-2.24e-05
					3.08892	-2.32e-05
					3.10575	-2.39e-05
					3.12259	-2.47e-05
					3.13942	-2.54e-05
					3.15626	-2.62e-05
					3.17309	-2.69e-05
					3.18993	-2.77e-05
					3.20676	-2.85e-05
					3.2236	-2.93e-05
					3.24043	-3.01e-05
					3.25726	-3.1e-05
					3.2741	-3.19e-05
					3.29093	-3.28e-05
					3.30777	-3.37e-05
					3.3246	-3.47e-05
					3.34144	-3.56e-05
					3.35827	-3.65e-05
					3.37511	-3.74e-05
					3.39194	-3.83e-05
					3.40878	-3.92e-05
					3.42561	-4.01e-05
					3.44245	-4.1e-05
					3.45928	-4.18e-05
					3.47611	-4.27e-05
					3.49295	-4.36e-05
					3.50978	-4.45e-05
					3.52662	-4.54e-05
					3.54345	-4.64e-05
					3.56029	-4.74e-05
					3.57712	-4.84e-05
					3.59396	-4.95e-05
					3.61079	-5.06e-05
					3.62763	-5.17e-05
					3.64446	-5.29e-05
					3.66129	-5.4e-05
					3.67813	-5.52e-05
					3.69496	-5.63e-05
					3.7118	-5.74e-05
					3.72863	-5.85e-05
					3.74547	-5.96e-05
					3.7623	-6.07e-05
					3.77914	-6.18e-05
					3.79597	-6.29e-05
					3.8128	-6.39e-05
					3.82964	-6.5e-05
					3.84647	-6.61e-05
					3.86331	-6.72e-05
					3.88014	-6.83e-05
					3.89698	-6.95e-05
					3.91381	-7.06e-05
					3.93065	-7.18e-05
					3.94748	-7.3e-05
					3.96432	-7.43e-05
					3.98115	-7.55e-05
					3.99798	-7.68e-05
					4.01482	-7.81e-05
					4.03165	-7.94e-05
					4.04849	-8.07e-05
					4.06532	-8.19e-05
					4.08216	-8.32e-05
					4.09899	-8.45e-05
					4.11583	-8.58e-05
					4.13266	-8.71e-05
					4.1495	-8.84e-05
					4.16633	-8.97e-05
					4.18316	-9.1e-05
					4.2	-9.23e-05
					4.21683	-9.36e-05
					4.23367	-9.49e-05
					4.2505	-9.62e-05
					4.26734	-9.75e-05
					4.28417	-9.88e-05
					4.30101	-0.000100192
					4.31784	-0.000101572
					4.33468	-0.000102976
					4.35151	-0.000104404
					4.36834	-0.000105852
					4.38518	-0.000107317
					4.40201	-0.00010879
					4.41885	-0.000110263
					4.43568	-0.000111725
					4.45252	-0.000113162
					4.46935	-0.000114561
					4.48619	-0.000115906
					4.50302	-0.000117183
					4.51986	-0.000118378
					4.53669	-0.000119477
					4.55352	-0.000120471
					4.57036	-0.00012135
					4.58719	-0.000122107
					4.60403	-0.000122738
					4.62086	-0.000123238
					4.6377	-0.000123605
					4.65453	-0.000123836
					4.67137	-0.000123925
					4.6882	-0.000123867
					4.70504	-0.000123652
					4.72187	-0.000123271
					4.73871	-0.000122712
					4.75554	-0.000121966
					4.77237	-0.000121021
					4.78921	-0.000119871
					4.80604	-0.000118511
					4.82288	-0.000116943
					4.83971	-0.000115173
					4.85655	-0.000113213
					4.87338	-0.000111079
					4.89022	-0.000108794
					4.90705	-0.000106381
					4.92389	-0.000103866
					4.94072	-0.000101276
					4.95755	-9.86e-05
					4.97439	-9.6e-05
					4.99122	-9.33e-05
					5.00806	-9.07e-05
					5.02489	-8.8e-05
					5.04173	-8.54e-05
					5.05856	-8.29e-05
					5.0754	-8.03e-05
					5.09223	-7.78e-05
					5.10907	-7.53e-05
					5.1259	-7.28e-05
					5.14273	-7.03e-05
					5.15957	-6.77e-05
					5.1764	-6.5e-05
					5.19324	-6.22e-05
					5.21007	-5.92e-05
					5.22691	-5.6e-05
					5.24374	-5.26e-05
					5.26058	-4.88e-05
					5.27741	-4.45e-05
					5.29425	-3.98e-05
					5.31108	-3.45e-05
					5.32791	-2.85e-05
					5.34475	-2.18e-05
					5.36158	-1.43e-05
					5.37842	-5.91e-06
					5.39525	3.34e-06
					5.41209	1.34e-05
					5.42892	2.44e-05
					5.44576	3.61e-05
					5.46259	4.84e-05
					5.47942	6.13e-05
					5.49626	7.46e-05
					5.51309	8.82e-05
					5.52993	0.000101742
					5.54676	0.000115204
					5.5636	0.000128379
					5.58043	0.000141109
					5.59727	0.000153252
					5.6141	0.000164686
					5.63094	0.000175315
					5.64777	0.000185063
					5.6646	0.000193882
					5.68144	0.000201742
					5.69827	0.000208638
					5.71511	0.000214579
					5.73194	0.000219591
					5.74878	0.000223711
					5.76561	0.000226987
					5.78245	0.000229473
					5.79928	0.000231229
					5.81612	0.000232317
					5.83295	0.000232802
					5.84978	0.000232747
					5.86662	0.000232217
					5.88345	0.000231272
					5.90029	0.000229972
					5.91712	0.000228372
					5.93396	0.000226525
					5.95079	0.000224479
					5.96763	0.000222281
					5.98446	0.000219978
					6.0013	0.000217611
					6.01813	0.000215221
					6.03496	0.00021285
					6.0518	0.000210536
					6.06863	0.000208314
					6.08547	0.000206219
					6.1023	0.00020428
					6.11914	0.000202523
					6.13597	0.000200971
					6.15281	0.000199641
					6.16964	0.000198546
					6.18648	0.000197697
					6.20331	0.000197101
					6.22014	0.000196768
					6.23698	0.000196703
					6.25381	0.000196917
					6.27065	0.00019742
					6.28748	0.000198227
					6.30432	0.000199353
					6.32115	0.000200818
					6.33799	0.000202644
					6.35482	0.000204852
					6.37166	0.00020747
					6.38849	0.000210524
					6.40533	0.000214043
					6.42216	0.000218057
					6.43899	0.0002226
					6.45583	0.000227705
					6.47266	0.00023341
					6.4895	0.00023975
					6.50633	0.000246765
					6.52317	0.000254493
					6.54	0.000262974
					6.55684	0.000272248
					6.57367	0.000282354
					6.59051	0.000293333
					6.60734	0.000305227
					6.62417	0.000318078
					6.64101	0.000331929
					6.65784	0.000346827
					6.67468	0.00036282
					6.69151	0.000379958
					6.70835	0.000398296
					6.72518	0.000417889
					6.74202	0.000438798
					6.75885	0.000461084
					6.77569	0.000484812
					6.79252	0.000510049
					6.80935	0.000536862
					6.82619	0.00056532
					6.84302	0.000595491
					6.85986	0.000627445
					6.87669	0.000661251
					6.89353	0.000696976
					6.91036	0.000734688
					6.9272	0.000774453
					6.94403	0.000816334
					6.96087	0.000860388
					6.9777	0.000906669
					6.99453	0.000955221
					7.01137	0.00100608
					7.0282	0.00105927
					7.04504	0.00111481
					7.06187	0.0011727
					7.07871	0.00123293
					7.09554	0.00129549
					7.11238	0.00136034
					7.12921	0.00142745
					7.14604	0.00149681
					7.16288	0.00156838
					7.17971	0.00164213
					7.19655	0.00171805
					7.21338	0.00179616
					7.23022	0.00187648
					7.24705	0.00195906
					7.26389	0.00204401
					7.28072	0.00213148
					7.29756	0.0022217
					7.31439	0.00231498
					7.33122	0.00241177
					7.34806	0.00251269
					7.36489	0.00261859
					7.38173	0.00273063
					7.39856	0.00285038
					7.4154	0.00298001
					7.43223	0.00312243
					7.44907	0.00328153
					7.4659	0.00346254
					7.48274	0.00367236
					7.49957	0.00392004
					7.5164	0.0042173
					7.53324	0.00457921
					7.55007	0.00502487
					7.56691	0.00557821
					7.58374	0.00626887
					7.60058	0.00713307
					7.61741	0.00821452
					7.63425	0.00956522
					7.65108	0.0112462
					7.66792	0.0133282
					7.68475	0.0158917
					7.70158	0.0190271
					7.71842	0.0228343
					7.73525	0.0274217
					7.75209	0.0329048
					7.76892	0.039404
					7.78576	0.0470424
					7.80259	0.0559421
					7.81943	0.0662207
					7.83626	0.0779871
					7.8531	0.0913369
					7.86993	0.106348
					7.88676	0.123075
					7.9036	0.141546
					7.92043	0.161758
					7.93727	0.183673
					7.9541	0.207216
					7.97094	0.232276
					7.98777	0.2587
					8.00461	0.286301
					8.02144	0.314857
					8.03828	0.344114
					8.05511	0.373796
					8.07194	0.403608
					8.08878	0.433243
					8.10561	0.46239
					8.12245	0.490746
					8.13928	0.518015
					8.15612	0.543921
					8.17295	0.568212
					8.18979	0.590662
					8.20662	0.611077
					8.22346	0.629298
					8.24029	0.645199
					8.25713	0.65869
					8.27396	0.669718
					8.29079	0.678264
					8.30763	0.684342
					8.32446	0.687999
					8.3413	0.689307
					8.35813	0.688365
					8.37497	0.685291
					8.3918	0.680223
					8.40864	0.673308
					8.42547	0.664703
					8.4423	0.654572
					8.45914	0.643079
					8.47597	0.630386
					8.49281	0.616655
					8.50964	0.602039
					8.52648	0.586686
					8.54331	0.570738
					8.56015	0.554324
					8.57698	0.537567
					8.59382	0.52058
					8.61065	0.503467
					8.62749	0.486321
					8.64432	0.469228
					8.66115	0.452262
					8.67799	0.435493
					8.69482	0.418979
					8.71166	0.40277
					8.72849	0.386912
					8.74533	0.37144
					8.76216	0.356385
					8.779	0.34177
					8.79583	0.327613
					8.81267	0.313927
					8.8295	0.300718
					8.84633	0.28799
					8.86317	0.275742
					8.88	0.263968
					8.89684	0.252662
					8.91367	0.241812
					8.93051	0.231407
					8.94734	0.221431
					8.96418	0.21187
					8.98101	0.202707
					8.99784	0.193924
					9.01468	0.185504
					9.03151	0.17743
					9.04835	0.169686
					9.06518	0.162255
					9.08202	0.155121
					9.09885	0.14827
					9.11569	0.141687
					9.13252	0.13536
					9.14936	0.129277
					9.16619	0.123428
					9.18303	0.117802
					9.19986	0.11239
					9.21669	0.107184
					9.23353	0.102177
					9.25036	0.0973626
					9.2672	0.0927344
					9.28403	0.0882869
					9.30087	0.0840149
					9.3177	0.0799137
					9.33454	0.0759787
					9.35137	0.0722057
					9.3682	0.0685904
					9.38504	0.0651286
					9.40188	0.0618164
					9.41871	0.0586496
					9.43554	0.0556241
					9.45238	0.0527359
					9.46921	0.0499808
					9.48605	0.0473546
					9.50288	0.0448531
					9.51972	0.042472
					9.53655	0.0402072
					9.55339	0.0380544
					9.57022	0.0360093
					9.58705	0.0340678
					9.60389	0.0322256
					9.62072	0.0304788
					9.63756	0.0288233
					9.65439	0.0272551
					9.67123	0.0257705
					9.68806	0.0243657
					9.7049	0.0230371
					9.72173	0.0217812
					9.73856	0.0205945
					9.7554	0.0194738
					9.77223	0.0184161
					9.78907	0.0174183
					9.8059	0.016477
					9.82274	0.0155894
					9.83957	0.0147527
					9.85641	0.0139644
					9.87324	0.0132221
					9.89008	0.0125232
					9.90691	0.0118655
					9.92375	0.0112466
					9.94058	0.0106644
					9.95741	0.010117
					9.97425	0.0096024
					9.99108	0.00911874
					10.0079	0.00866431
					10.0247	0.00823748
					10.0416	0.00783668
					10.0584	0.00746045
					10.0753	0.00710737
					10.0921	0.00677611
					10.1089	0.0064654
					10.1258	0.00617401
					10.1426	0.00590078
					10.1594	0.00564459
					10.1763	0.00540437
					10.1931	0.0051791
					10.2099	0.00496778
					10.2268	0.00476947
					10.2436	0.00458325
					10.2604	0.00440826
					10.2773	0.00424365
					10.2941	0.00408862
					10.3109	0.00394242
					10.3278	0.00380431
					10.3446	0.00367362
					10.3614	0.00354971
					10.3783	0.00343197
					10.3951	0.00331986
					10.4119	0.00321286
					10.4288	0.00311052
					10.4456	0.0030124
					10.4625	0.00291814
					10.4793	0.0028274
					10.4961	0.00273989
					10.513	0.00265533
					10.5298	0.00257352
					10.5466	0.00249426
					10.5635	0.00241739
					10.5803	0.00234278
					10.5971	0.0022703
					10.614	0.00219988
					10.6308	0.00213144
					10.6476	0.00206492
					10.6645	0.00200027
					10.6813	0.00193746
					10.6981	0.00187645
					10.715	0.00181721
					10.7318	0.00175971
					10.7486	0.00170394
					10.7655	0.00164986
					10.7823	0.00159745
					10.7991	0.00154667
					10.816	0.00149751
					10.8328	0.00144991
					10.8496	0.00140384
					10.8665	0.00135928
					10.8833	0.00131616
					10.9002	0.00127444
					10.917	0.00123408
					10.9338	0.00119503
					10.9506	0.00115723
					10.9675	0.00112064
					10.9843	0.0010852
					11.0012	0.00105085
					11.018	0.00101756
					11.0348	0.000985278
					11.0517	0.000953957
					11.0685	0.00092356
					11.0853	0.000894054
					11.1022	0.000865408
					11.119	0.000837593
					11.1358	0.000810582
					11.1527	0.000784352
					11.1695	0.000758876
					11.1863	0.000734132
					11.2032	0.000710094
					11.22	0.000686738
					11.2368	0.00066404
					11.2537	0.000641975
					11.2705	0.000620521
					11.2873	0.000599654
					11.3042	0.000579355
					11.321	0.0005596
					11.3378	0.000540372
					11.3547	0.000521651
					11.3715	0.000503418
					11.3884	0.000485656
					11.4052	0.00046835
					11.422	0.000451485
					11.4389	0.000435047
					11.4557	0.000419025
					11.4725	0.000403407
					11.4894	0.000388185
					11.5062	0.000373351
					11.523	0.000358899
					11.5399	0.000344825
					11.5567	0.000331125
					11.5735	0.000317801
					11.5904	0.000304851
					11.6072	0.000292279
					11.624	0.000280085
					11.6409	0.000268272
					11.6577	0.000256835
					11.6745	0.000245772
					11.6914	0.000235074
					11.7082	0.000224728
					11.725	0.000214719
					11.7419	0.000205028
					11.7587	0.000195636
					11.7756	0.000186524
					11.7924	0.000177674
					11.8092	0.00016907
					11.8261	0.000160701
					11.8429	0.000152561
					11.8597	0.000144645
					11.8765	0.000136953
					11.8934	0.000129488
					11.9102	0.000122253
					11.9271	0.000115253
					11.9439	0.000108492
					11.9607	0.000101975
					11.9776	9.57e-05
					11.9944	8.97e-05
					12.0112	8.39e-05
					12.0281	7.84e-05
					12.0449	7.32e-05
					12.0617	6.82e-05
					12.0786	6.35e-05
					12.0954	5.92e-05
					12.1122	5.51e-05
					12.1291	5.14e-05
					12.1459	4.81e-05
					12.1627	4.52e-05
					12.1796	4.27e-05
					12.1964	4.08e-05
					12.2132	3.94e-05
					12.2301	3.87e-05
					12.2469	3.88e-05
					12.2637	3.98e-05
					12.2806	4.19e-05
					12.2974	4.52e-05
					12.3142	5.01e-05
					12.3311	5.68e-05
					12.3479	6.56e-05
					12.3648	7.7e-05
					12.3816	9.14e-05
					12.3984	0.000109388
					12.4153	0.000131524
					12.4321	0.000158505
					12.4489	0.000191078
					12.4658	0.000230045
					12.4826	0.000276251
					12.4994	0.000330565
					12.5163	0.000393846
					12.5331	0.000466912
					12.5499	0.000550502
					12.5668	0.000645225
					12.5836	0.000751517
					12.6004	0.000869593
					12.6173	0.0009994
					12.6341	0.00114058
					12.6509	0.00129243
					12.6678	0.00145391
					12.6846	0.00162362
					12.7014	0.00179982
					12.7183	0.00198046
					12.7351	0.00216325
					12.752	0.00234569
					12.7688	0.00252517
					12.7856	0.00269905
					12.8025	0.00286473
					12.8193	0.00301974
					12.8361	0.00316181
					12.853	0.00328895
					12.8698	0.00339947
					12.8866	0.00349206
					12.9035	0.00356579
					12.9203	0.00362011
					12.9371	0.00365487
					12.954	0.00367031
					12.9708	0.00366698
					12.9876	0.00364575
					13.0045	0.00360775
					13.0213	0.0035543
					13.0381	0.00348688
					13.055	0.00340708
					13.0718	0.00331653
					13.0886	0.00321687
					13.1055	0.00310971
					13.1223	0.00299661
					13.1391	0.00287903
					13.156	0.00275835
					13.1728	0.00263582
					13.1897	0.00251257
					13.2065	0.0023896
					13.2233	0.0022678
					13.2401	0.00214792
					13.257	0.00203061
					13.2738	0.00191639
					13.2906	0.00180569
					13.3075	0.00169884
					13.3243	0.00159608
					13.3412	0.00149757
					13.358	0.00140338
					13.3748	0.00131355
					13.3917	0.00122803
					13.4085	0.00114675
					13.4253	0.0010696
					13.4422	0.000996425
					13.459	0.000927066
					13.4758	0.000861347
					13.4927	0.000799084
					13.5095	0.000740093
					13.5263	0.000684192
					13.5432	0.000631205
					13.56	0.000580963
					13.5768	0.000533303
					13.5937	0.000488072
					13.6105	0.000445126
					13.6273	0.000404328
					13.6442	0.000365549
					13.661	0.000328668
					13.6778	0.000293572
					13.6947	0.000260153
					13.7115	0.000228311
					13.7284	0.000197948
					13.7452	0.000168976
					13.762	0.000141309
					13.7789	0.000114867
					13.7957	8.96e-05
					13.8125	6.54e-05
					13.8294	4.22e-05
					13.8462	1.99e-05
					13.863	-1.47e-06
					13.8799	-2.2e-05
					13.8967	-4.18e-05
					13.9135	-6.08e-05
					13.9304	-7.91e-05
					13.9472	-9.68e-05
					13.964	-0.000113862
					13.9809	-0.000130361
					13.9977	-0.000146314
					14.0145	-0.000161746
					14.0314	-0.00017668
					14.0482	-0.000191137
					14.065	-0.000205136
					14.0819	-0.000218695
					14.0987	-0.000231831
					14.1156	-0.000244564
					14.1324	-0.000256911
					14.1492	-0.000268891
					14.1661	-0.000280521
					14.1829	-0.000291819
					14.1997	-0.000302801
					14.2165	-0.000313482
					14.2334	-0.000323873
					14.2502	-0.000333987
					14.2671	-0.000343832
					14.2839	-0.000353416
					14.3007	-0.000362747
					14.3176	-0.000371831
					14.3344	-0.000380675
					14.3512	-0.000389286
					14.3681	-0.000397671
					14.3849	-0.000405834
					14.4017	-0.000413781
					14.4186	-0.000421514
					14.4354	-0.000429036
					14.4522	-0.000436345
					14.4691	-0.000443443
					14.4859	-0.000450324
					14.5027	-0.000456986
					14.5196	-0.000463426
					14.5364	-0.000469643
					14.5533	-0.000475639
					14.5701	-0.000481418
					14.5869	-0.000486988
					14.6037	-0.000492356
					14.6206	-0.000497536
					14.6374	-0.00050254
					14.6542	-0.000507384
					14.6711	-0.000512083
					14.6879	-0.000516652
					14.7048	-0.000521104
					14.7216	-0.000525452
					14.7384	-0.000529705
					14.7553	-0.000533871
					14.7721	-0.000537953
					14.7889	-0.000541952
					14.8058	-0.000545865
					14.8226	-0.000549683
					14.8394	-0.000553397
					14.8563	-0.000556993
					14.8731	-0.000560456
					14.8899	-0.000563768
					14.9068	-0.000566911
					14.9236	-0.000569868
					14.9404	-0.000572623
					14.9573	-0.00057516
					14.9741	-0.000577468
					14.9909	-0.000579538
					15.0078	-0.000581364
					15.0246	-0.000582943
					15.0414	-0.000584276
					15.0583	-0.000585368
					15.0751	-0.000586227
					15.092	-0.00058686
					15.1088	-0.000587279
					15.1256	-0.000587494
					15.1425	-0.000587515
					15.1593	-0.000587347
					15.1761	-0.000586992
					15.193	-0.000586439
					15.2098	-0.000585662
					15.2266	-0.000584611
					15.2435	-0.000583204
					15.2603	-0.000581319
					15.2771	-0.000578789
					15.294	-0.000575397
					15.3108	-0.00057088
					15.3276	-0.000564947
					15.3445	-0.000557299
					15.3613	-0.000547657
					15.3781	-0.000535799
					15.395	-0.000521594
					15.4118	-0.000505028
					15.4286	-0.000486214
					15.4455	-0.000465396
					15.4623	-0.000442929
					15.4792	-0.000419249
					15.496	-0.000394836
					15.5128	-0.000370166
					15.5297	-0.000345681
					15.5465	-0.00032176

## Sheet: Sup Figure 5a
Uncropped SDS-PAGE gel for Supplementary Figure 5a

## Sheet: Sup Figure 7
Uncropped SDS-PAGE gel for Supplementary Figure 7

[truncated: 9 more sheets: Sup Figure 10, Sup Figure 11, Sup Figure 13, Sup Figure 14, Sup Figure 15, Sup Figure 16, Sup Figure 18, Sup Figure 19, Sup Figure 20]
